# Supplementary material for: Associations between self-esteem and smoking and excessive alcohol consumption in the UK: A cross-sectional study using the BBC UK Lab database
Source: Addict Behav Rep. 2019 Oct 19;10:100229. doi: 10.1016/j.abrep.2019.100229 (PMC6838740; doi:10.1016/j.abrep.2019.100229)
Supplement: Supplementary data 1 [file mmc1.xml]

<?xml version="1.0" encoding="UTF-8" standalone="no"?><data:data><datasets><author>d.szinay@uea.ac.uk</author><type>0</type><dataset><value>1</value><reason>Data will be made available on request</reason><comments/></dataset></datasets></data:data>
